# Supplementary material for: Effect of aging on the formation and growth of colonic epithelial organoids by changes in cell cycle arrest through TGF-β-Smad3 signaling
Source: Inflamm Regen. 2023 Jul 13;43:35. doi: 10.1186/s41232-023-00282-6 (PMC10339613; doi:10.1186/s41232-023-00282-6)
Supplement: Supplementary file 2 — Additional file 2. [file 41232_2023_282_MOESM2_ESM.zip]

Archive with 2 entries (2 files):
- 3. Supplementary Method_ESM.docx
- 5. Supplementary Tables_ESM.docx
